# Supplementary material for: Changes in 24 h Rhythmicity of Spontaneous Locomotor Activity in the Triple Transgenic Mouse for Alzheimer’s Disease (3xTg-AD) in a Jet Lag Protocol: Correlations with Retinal Sensitivity
Source: J Circadian Rhythms. 2021 May 27;19:7. doi: 10.5334/jcr.214 (PMC8194968; doi:10.5334/jcr.214)
Supplement: “Changes in 24 h rhythmicity of spontaneous locomotor activity in the triple transgenic mouse for Alzheimer’s disease (3xTg-AD) in a jet lag protocol: Correlations with retinal sensitivity”. — Chronobiological study to characterize the progressive alteration in spontaneous daily rhythmicity in an experimental model of Alzheimer disease. [file jcr-19-214-s1.xlsx]

## Sheet: Ampli-Period
3Mo-NoTg	3Mo-3xTg-AD	8Mo-NoTg	8Mo-3xTg-AD	13Mo-NoTg	13Mo-3xTg-AD
773.17	897.18	1555.86	597.57	1103.78	1556.96
519.14	711.48	2220.68	528.03	648.14	886.64
723.1	1102.49	747.93	545.63	650.89	486.59
537.2	690.58	931.62	741.56	798.37	578.34
1641.19	1367.56	908.95	492.8	536.59	695.6
944.76	501.97	952.68	914.92	649.39	514.37
1033.16	495.9	526.51	619.68	612.17	585.45
1731.41	839.63		567.06	494.53	757.707
	1235.7		577.72	1862.07
	704.85			811.25
	1973.43			528.87
	2043.16			2479.96
	1157.11			1324.99

## Sheet: Period
3Mo-NoTg	3Mo-3xTg-AD	8Mo-NoTg	8Mo-3xTg-AD	13Mo-NoTg	13Mo-3xTg-AD
24	23.07	23.73	23.53	23.8	23.73
24.13	22.33	24.13	22.87	23.93	23.4
24	23.2	23.27	23.47	24	20.73
23.6	23.67	24.2	23.4	23.87	23.67
23.93	23.6	23.67	23.67	26.4	24
23.8	23.07	24.07	23.87	24.27	24.67
23.93	22.8	24	23.73	23.73	23.27
23.8	23.47		24.33	24.2	23.35
	22.87		23.93	24
	23			24
	23.07			23
	23.4			23.73
	23.33			23.93

## Sheet: Prophiles 3Mo
3 MO INI
Hr	NoTrans										3Tgx
12	95.2	110.6	54.2	64	166.8	65.8	193	88.6	259		79.4	141	98.2	112.6	78.4	98.8	186	60.2	45.2	86.2	44	98.2	117	27.2
13	81.2	43.4	52.8	64.8	157.6	158	271	98.8	381		59.8	85	109.4	132.4	94	125	221.6	93.2	52.2	122.8	53.6	129.6	128	26.2
14	70.6	75	50.4	56	135.4	24.8	127	60.4	369.2		43.8	18.6	82.2	65.6	20.2	157	265.8	81.6	52.6	77.2	40.2	90.2	87.6	28.8
15	86.2	70.2	63.6	25.8	122.2	68.6	168	86.6	356.2		58.6	42.8	80.2	44.2	43.6	171.2	230.8	55.8	55	96	78.8	69.6	108.2	13.4
16	95	76.8	35.6	25.4	112.8	37.4	76.8	74.2	323.2		43.4	31.6	42.6	64.4	41.2	153.6	231.4	35	37.8	104.6	54.6	100.8	120	12.6
17	72.4	74.6	31.8	63.2	145.6	81.4	87.2	85.8	369.2		30	38.8	18.4	21.4	9.8	165.6	201.4	53	22.4	114.2	29.6	68	101	12.6
18	28.4	42.8	25.8	26	185.2	35.8	76.8	88.6	285.8		27.4	14.8	24.6	37.6	22	119.6	128	46.4	36	126	69.4	87.2	80.6	2.2
19	50.8	15.6	83.8	19.2	201.2	34.8	63.4	91.4	276		26.6	27	21.2	10.8	7.8	112.2	94.2	12.4	17.2	84.6	41	102.6	89.4	12.4
20	25.8	56	44	33	93.8	34	100	37.4	298.2		15.6	3.8	37.8	14.6	23.4	99	93.6	14.8	28.6	64	43.2	83	51	10.8
21	37	57.8	38.6	40.6	140.2	61.2	144	54.4	329.4		24	12.8	16.8	26.4	14.2	108.8	62.6	25.8	37	45.2	50.2	33	44.6	2.8
22	45.8	23.6	33.6	59.2	151	72.2	140	82.2	177		14.2	4.8	22.6	16	14.2	187.4	79.2	7.6	51.6	64	84	49	20.8	8.2
23	78.6	42.2	33	46	84.8	164	52.2	132.2	72.8		20.6	31.8	17.4	29.2	33.4	133.4	111.2	26	49.2	87	69.6	36	17.4	4.6
0	29.6	31.2	9	7.8	73.8	86.2	22.8	151	29.6		11.6	17.6	6	17.6	14.4	52.2	65	19.8	43	76.8	74.2	33	7.4	12.4
1	9.2	34	17.6	9	86.4	29.6	29.8	73	19.2		25	14.6	14.2	19.8	25	14.2	42.8	13.6	32.4	21.6	14.8	10.6	17.4	9.4
2	61.8	66.2	27.8	13.8	90.6	25.6	17.2	1.8	0		13.4	23.6	20.6	10.2	16.4	23.8	9.2	8.8	70.8	25	13.8	3.4	4.8	3
3	45.4	9.4	14.8	2.4	81.2	13.4	9.8	5.6	23.2		4.8	0.4	5.4	7.2	10.2	0.2	4.4	0	44.4	11	9	4.2	6.4	1.8
4	24.6	22.6	20	27.8	152.4	29.8	39.4	8.2	0.6		5	5.6	5.2	10	5	8.2	6.6	1.6	33	6.6	3.2	3.6	3	1.6
5	8.6	2.6	14.8	17.6	50.4	21	5.4	1.2	20.6		3.6	5.6	14.2	2.8	6.6	2.6	7	4.8	17.4	25.4	5	1.2	3.6	2.8
6	63	62.8	45	15.6	60.2	12.2	31.8	34.2	8		21.4	7.4	11.6	9.6	7.6	3.8	38.2	0.6	7.2	7.6	24.6	22.8	17.4	7
7	8.8	12.6	7.2	19.4	92.4	19.8	22.8	13.2	0.4		9.6	4.6	18.4	14	17.2	0.8	24.8	3.8	7.6	20.6	4.4	24.8	14.8	1.4
8	20.4	5.6	17	6.8	107.4	10	6	18.8	12.8		6.6	16	1.4	35.8	5	11.4	32	3	38.4	10	22.8	8.4	15.4	14.4
9	27.2	9.6	6.8	11.4	117.4	11.8	3.8	18.4	9.8		7.6	6	4.6	13.8	9.2	5.4	110.8	3.6	69.4	26.2	30.4	56.6	12	10.2
10	15.2	7.4	7.6	10.2	117.8	3.8	3.2	5.8	2.6		9.8	13.8	4.2	27.8	3	3.2	31.4	4.8	78	13.2	11	16.2	10.4	4.6
11	8.4	1	6.2	3.6	140.4	23	33.8	6.6	16.2		9.8	15	6.4	44.2	4.6	16.8	69.2	19	77.4	31.8	34.4	25.6	14.8	8.2
3MO ADV
	NoTrans														3Tgx
12	23.8	33.6	32.2	81.6	154	35.2	100	126	190		259	301	151	141	100	132	104	118	234	137	144	120	194	137
13	42.3	43.2	15.6	63.6	158	94.6	50.5	132	204		241	226	177	105	28.4	141	57.6	106	253	135	113	94.6	198	117
14	14	94.4	61.4	25	158	35.4	56.5	139	142		206	134	165	85.8	23.6	142	72.6	130	207	133	102	58.2	216	104
15	32.5	67	47.6	34.6	194	32.8	43.3	128	93.8		147	90.4	174	76.6	26	125	79	82.6	144	111	88.4	120	204	96.4
16	34.8	42	13.6	88.8	152	52.6	91	135	123		96.4	85.2	102	52.6	47.4	119	73.4	63.2	238	128	54.4	140	227	51
17	50.3	26	9.8	61.8	174	37.8	86.8	136	91		118	75.8	103	31.4	13.2	125	73.2	35.2	195	119	80.4	89	241	28.6
18	27	28	16	56.4	211	56	56.8	85.6	88.8		23.4	36.2	85	4.6	7.8	128	28.4	46.8	90	107	9.8	70.2	110	24.2
19	47.8	31	71.2	44.4	186	19.4	70	20.6	143		119	74.4	102	15.8	34.4	109	85.4	38.8	70.4	13.6	17.2	68.6	104	32.4
20	42.8	121	74.8	55.8	83.4	32.8	110	26.4	140		42.6	36.2	94.4	11	24.6	136	76.2	16	58	42.6	2.2	54.4	55.2	32.6
21	44.8	128	87.6	66.2	224	63.2	90.3	64.2	96.8		66.2	54.6	137	1	35.4	245	93	12.6	85.6	45.6	9.8	66	77	35.4
22	33.8	63	43.4	42.8	59.8	93	80.8	88.8	128		9	23.2	23.2	2.6	17.6	146	62	4.6	46.8	14	6	5.2	25	22
23	41.8	36	85.8	33.6	122	108	10	129	18.2		31.2	45	127	5.4	60.6	161	48.4	30	47	75.2	9.6	27.2	20.2	22
0	14	32.4	4.2	15.4	45.4	25	3	318	37		2	22.6	23.2	6	0.6	103	9.6	6.4	50.2	27.8	6.6	10.8	5.8	15.4
1	2.25	0.8	0	0	24.4	0.8	9.75	145	0.6		6.2	6.6	47	3.8	12.8	71.4	9.4	0	36.4	24	29.4	7.2	5.2	41.8
2	3.5	1.4	0.2	0	8.2	0	14.5	23.4	10		3	7.4	41.8	0.6	0	42.4	2	1	20.2	18.2	3	6	4.2	3.6
3	11	6.8	39.2	4	59.4	0.2	10.3	110	0.4		1.8	11.6	2	0.8	10	58.6	6.8	0.8	19.2	10.4	0	2.8	8.4	14.6
4	7.25	16.4	36.6	0	18.6	45.2	9.25	98	7		1	4	3.4	2	2	60.2	6.2	0.8	13.6	3.8	15	4.2	0	2.6
5	0.5	0.2	4	0	17	20	17.5	71.6	0		12.4	12.8	0.8	15.4	2	26.8	10	5.4	34.2	5.2	12.6	6.8	7.8	22.8
6	19	36	20.2	22.6	29	14.4	36.5	30.8	8.6		13.4	2.6	10.6	9	17	62.8	3.2	6	25.6	28.8	8.2	8.2	8	19.2
7	0.75	30.4	3.4	11.8	53.8	32.4	8.25	73.2	5.4		28.6	26	12.4	22.4	7.8	83.6	31.6	14.6	42	29.8	53.8	32	12.8	19.8
8	14.3	53	41.6	27.6	97.2	33	15	88.6	4.4		79	48	34.4	50.6	21.6	70.4	27.4	22	49.4	68.2	71	76.8	9	17
9	6.25	71.2	42.6	10.6	104	23.4	3.5	58	0.6		55.6	23.2	35.6	19.6	9.6	48.4	36.4	13.2	18.6	20.8	23.6	20.4	16.8	37.4
10	42	1.2	14.4	11.2	27.2	12.4	5.25	48.6	4		44.8	21.8	21.6	62.6	15.4	61.6	75.8	25.4	23.4	18.2	91.8	31.2	3.4	42.8
11	22	8.8	11	3.4	99.6	7	12	90.4	7		51.6	65.8	51	78.6	26.2	65	74.4	15.8	53.2	24.8	76.2	67.2	18.2	24.2
3MO DEL
	NoTrans														3Tgx
12	42	102.6	21	64	157	58	162	200	25		184	148	88.8	54.6	28.2	92.6	43.8	35.4	99.4	81.6	59.6	54	278	58
13	73	64.2	21	53	187	33	121	103	41		116	145	124	36.2	33.4	140	42.8	34.6	90.2	111	22.2	20.2	269	50.8
14	67	85.4	43	37	155	31	87	130	13		90	30.8	84.4	27.2	50.8	158	20.4	17.2	60.2	96.4	56.2	26.4	254	42.2
15	51	50.4	44	55	154	13	97	107	15		66.8	22	122	10.2	50.2	150	21.8	15	102	82	77.8	29.8	259	56.2
16	76	23.2	14	43	121	41	109	176	31		12.2	25	23.6	8.8	56.8	123	37.4	17.4	106	75.8	90.4	30.2	237	18.4
17	134	56	21	49	115	22	74	170	29		16.4	38.6	22.8	9.2	19.2	139	27	7	56.8	61.8	71.6	37.4	258	25
18	55	81.4	33	48	107	42	97	111	0		10.6	17.4	16.6	5	68.4	139	27.4	11	72	69	50.2	51.6	203	31.6
19	47	43	32	62	55	24	48	73	2.8		10	57.2	17	0	73.4	104	23.6	53.6	114	70.8	28.4	50.8	187	14.2
20	46	52.2	107	36	72	27	90	48	35		3.6	15.6	4.4	0.6	14.6	139	30.2	35.2	72.4	33.2	18	42.4	86.6	17.6
21	51	94	42	68	68	28	150	27	2.4		1.6	26	4.6	1.8	67.2	114	26.2	3.4	103	39.2	29.6	40	92.4	23
22	42	15.4	43	14	59	59	178	96	1.4		1.4	13.2	11.6	4.6	21.4	167	28	26	86.2	27.2	80.4	37	41.6	23.6
23	16	34.6	6.8	36	68	125	123	118	4.8		4.6	62.8	7	1.4	34.6	91.2	29.2	19.6	86.8	60.2	45.6	13	50	24
0	36	4.6	0	2.8	0	98	46	225	267		0.6	26.6	5.8	1.4	9.8	25.4	0.6	14.4	30.8	35.8	23.2	15.6	21.8	12.2
1	0	3	7.4	0.2	8.2	18	15	294	314		1.2	1.6	1.8	2.4	7.6	46.4	15.2	3.4	63.6	19.6	40.2	13.6	20	26.4
2	52	57.6	66	34	80	22	16	65	280		24.6	43	19.8	15.8	37.8	39.2	22.6	2.8	56.6	30.2	24.6	26.2	13.6	1
3	53	41	52	50	25	26	16	111	138		6.6	7	9.4	5.4	26.8	58.4	18.4	0	20.2	44	10.4	7.4	1.8	2.6
4	48	55.4	25	20	0.4	23	15	126	144		13	3	7.8	1.6	2	77.8	3.4	0.8	14.4	0	0.6	3.8	3.6	16
5	14	11.6	19	7.2	9	2.6	4	119	149		66.4	1.6	14.8	14.4	15.6	2.2	7.2	1.8	21.6	1.8	3.2	8.6	5.4	2.8
6	21	9	21	15	29	11	46	151	177		36.2	4	12.4	8.4	2.4	8.4	4.8	3.2	19.6	1.2	12.4	5.4	18.2	13
7	86	29	27	20	62	31	5.8	73	167		13.6	10.4	19.4	18.6	76.8	29.8	7.2	9.6	19	23.4	8	7.8	40.4	3.8
8	39	20	21	27	34	21	37	91	139		69.8	8.6	25.4	18	6.4	23.8	8.4	0	17.2	19.2	26.6	2	17.2	23.8
9	3.2	13	5.4	12	42	6.6	8	76	113		99.4	11.4	134	30.6	23.6	11.8	13	5.2	50.6	20.2	17.8	18.6	45.6	13.8
10	39	6.8	0.6	2.4	49	18	1.8	70	144		71.2	13	174	25.4	17	16.2	24	5.4	26	13.6	33.4	11	32	19.8
11	3.6	21	1.4	0.6	71	5.6	19	120	45		131	5.8	168	33.8	5.8	14.6	21	1.2	54.6	23.2	44.8	10.4	42.6	22.8

## Sheet: Profiles 8 Mo
3Mo INI
	NoTrans										3Tgx
12	89.6	69	11.8	155.8	57.6	96.6		36	14.2		6.4	42.2	73.6	118.4		18.4	142.2	21.2	17.2	11.4
13	32.4	77.2	26.4	292.4	85.4	120.6		16.8	4.4		5.2	39	26.8	57.8		12.2	18	26.4	12.6	12.2
14	66.6	87	62.4	201.2	95.6	143.4		22.6	14.2		30.2	39.2	47.2	6.4		12.4	159	11.2	31	35.4
15	18.4	70.6	76.6	189.2	102.8	137		43.2	9.8		3.2	26	37.2	40.8		22.6	63.6	14.8	34.4	11.8
16	24.6	88.8	89.2	194.8	71.4	85.4		32.6	14.2		8.6	30.2	29.8	57.2		11	178	11.4	24.6	6.6
17	35.8	50	92.2	214	102.6	90.2		35.8	10.2		68.8	29.2	12.4	45.4		15.6	88.2	21.2	14.4	17.2
18	73.2	73	121	170.4	108	81.2		26.4	1.8		46.2	38.8	75	84.8		18	196.2	63.2	27	22.6
19	26.4	76.8	111.4	135.6	62.4	111		67.2	1.4		0.4	18.6	21.2	21.2		13	58	45.4	28.4	15.2
20	37.4	80.6	104.2	190.6	10.4	49.4		111	1.6		43.8	28.4	33.8	7.6		16.2	150.2	34.8	15.4	66
21	37.4	64.2	130.2	128.2	32.4	29.2		94.4	0.6		15.6	11.6	72.8	44		40.8	11.4	9.4	17	42.4
22	5.2	36.2	69.8	131.8	35.4	79.4		53.2	1.8		2	13.8	55.6	4.4		47.4	8.4	9.8	24.8	62.4
23	11.8	37.2	15.4	255	31.2	18.6		118	4.8		6	27.8	71.2	34.4		14	98.2	15.4	26.6	57
0	15.4	34.2	3.6	122.6	44.6	30.4		100	3		5.2	5.4	44.8	2.2		16.6	3	11.8	3.8	40.4
1	0.6	17.2	14.2	149.8	3.6	46		23	0.2		3.2	14.2	1.2	26.6		2.6	5.8	2.8	8.2	3.2
2	12.2	4	49.2	89.6	11.4	15		22.6	6.6		44.8	5.4	2.8	0		4.6	17	7.2	2.2	1.6
3	24.4	60	26.2	89.8	28.2	24.6		3	0.4		55.8	4.2	0	0		0.2	0	3.8	6.8	0.8
4	27.2	15.8	10.6	111.2	6.2	4.8		28.2	0.2		2.6	1.4	0	0		12	0.4	3.2	0.4	13.4
5	1.8	22.8	16.8	113.8	8.2	48		15.2	0		5.6	1.6	1.8	0		5.8	2.2	3.2	2.8	2.8
6	63	1.4	0.4	164.8	4.4	7.8		19	2		4.4	8	20.6	0		11	23	2.4	14.8	1.8
7	54	1.2	0.6	170	21.4	15.8		0	0		36	7	35	24.4		8	41.2	1	20	11.8
8	14.4	19.2	16.8	116.6	21.6	11.6		37.4	0		2.8	14.6	50.8	34.8		35.6	51.4	17	5	1.4
9	66.2	7.8	0	90.6	6.8	38.6		20.4	2.2		4.8	21.4	29.6	30.8		12.8	69.4	9.2	12.8	30.8
10	57	71.6	9.4	154.8	30.2	19.8		6.6	1.6		3.4	8	1.2	61.4		8.4	70.8	8.8	5.2	24.8
11	5.6	30.4	26.4	100	35.2	33.2		1.6	0.4		2.6	65.2	39.8	32		7.4	57.4	10	8.6	15.2
8MO ADV
	NoTrans										3Tgx
12	34	39.8	105.6	158.4	90.2	7.4		45.8	0.4		357	50.2	18.8	5.6		47.8	303	32.6	17.8	227
13	36.4	77.6	89.8	101	62	16.4		95.8	5.2		156	43.6	2.6	2		33	247	25.2	7.8	152
14	57	70.6	119.8	70.8	81.4	38		43.6	14.4		54.2	42.8	2	1		22.6	195	12.4	13.2	167
15	50.2	93	105	143.6	114	44.4		39.4	14.4		38.8	10.8	3.6	0		21.6	66.8	12.6	5.6	168
16	33.4	50.6	96.8	125.4	85.6	36.8		48.8	12.8		29.6	6.6	5.2	0.8		34.2	182	19.2	16	136
17	21.2	43.2	97.8	131.2	75.8	33.4		56.4	14.4		27.2	19.6	13.6	0.6		33.4	166	8.8	17	163
18	13.2	32.2	90.4	113.8	43.8	34.4		82.6	6.4		32	11.4	12.6	0.2		39.6	26.4	13.2	8.8	125
19	2.2	21.2	92.6	146.4	24.8	40.2		42	1.8		3.6	7.2	15	1		77	74.8	7	7	74
20	15.2	13.6	94	159	23.6	38.2		34.8	1.6		6.6	11.2	2.2	0.6		54	78.2	15.4	10	127
21	23	13.4	96.2	213.2	52.8	20.2		71.6	1.8		0	2.8	0.6	0		77	21.8	5	14.4	79.8
22	19.2	25.6	156	101	8.4	52.4		81.8	2		1.8	18	17.6	0.2		12	30	3.8	2.8	83.4
23	13.2	40.4	197.6	41.6	20.4	15		123.8	1.4		3	25.6	0.6	5.4		37.2	14.6	18.8	24.6	34.4
0	0.2	30	81.8	63.2	25.6	10		182.2	4		2.2	5.2	3.8	0		11	14	3.4	1.2	23
1	0.4	4.6	88.2	63.8	0.6	24.6		26	0.8		2.4	12	0	0		2.8	3.4	5.8	5.2	26.6
2	2	12	108.6	110.2	84.2	11		5	0.8		0.8	0	4.4	0		2.2	0	2.6	0	28.6
3	0	4.6	78.2	71.2	0.2	3		4.4	7.8		3.8	2.2	0	0		2.4	0.4	1	1.8	0.2
4	6.4	3.4	123.2	112.4	14.2	52.6		25.6	2		0	0.2	0	0		3	0.8	0.6	0.4	0.2
5	0.6	1.6	167.2	51.6	2.8	24.6		1.8	0.2		28.6	6.4	28	0		1.6	4.6	1.4	1.4	16.8
6	3.8	0	122	86.8	8.6	18.4		0	0		102	0.8	50.8	0		10.4	3.2	1.8	2.4	24.6
7	28.2	2.2	52.4	78.4	32.2	3.6		53.8	0		76.8	27.6	35.6	8.2		17.8	43.4	9.8	9.2	71.4
8	3.6	4.4	90.8	26.2	24	34.2		14	6.4		93.4	2.2	73.4	1		24.4	4	11.6	1.2	68.8
9	53	17.8	75.8	113	22.4	8.8		10	0		67	47.4	23	13.8		29.2	97.6	23.6	1.6	73.2
10	81.2	2	89.6	63.4	77.8	27		28.6	7.6		146	17.6	0.6	4.2		22.8	72.4	17.2	9	108
11	15.8	14.8	107.8	117.6	93.4	6		28.6	4		116	28	15.6	29.8		51.8	78.8	17.2	2.2	76
8MO DEL
	NoTrans										3Tgx
12	38.4	43.8	51.2	103	99.8	62.6		42.6	45.6		14.4	134.4	101.2	36.2		187.6	2.6	119.8	49.2	9
13	22.8	15.8	89	115.6	108.6	56.4		122.4	34.6		24.2	50.8	94.4	0		171.8	4.4	78.4	33.6	5.4
14	70.8	16.6	154.4	72	139.8	35		60.8	40		25.8	21	76.2	9.6		109.2	4	74.8	70.2	10.6
15	61.6	20.2	158.2	30.8	81.8	67.2		19.6	94		20.4	90.2	47.6	6.6		107.8	1.8	107.6	32.2	19.4
16	67.8	23.6	79.4	37	65.2	39.2		4.8	24.2		85.6	75.2	69.6	6.4		88.6	4.2	73.4	16.8	31
17	75.8	35.8	93.2	74.4	57.8	30		70.6	21		32.4	101	30.6	7		193.8	1.6	193.4	15	28.4
18	31.4	53	109	49	99.4	50		117.6	13.4		58.6	120	94.2	39.6		114.6	0.8	35.4	31	16.2
19	27	36.2	111.2	71.2	115.2	21.4		130.2	13.2		73.4	101.4	27.6	38		122.4	0.2	39.8	29.8	22.4
20	21	16.2	117	67.6	137.4	19.4		48.4	18.8		18	62.2	95.4	28.8		121.2	2.8	15.8	69.2	15.8
21	30.6	5.4	120	91	13.8	33.6		49	12.4		0	45	56.4	38.8		125.4	0.6	24.2	132.2	8.2
22	55.2	7.2	94.6	177.2	47	79.4		119.4	3.6		21.2	51.8	55.8	24.6		109.2	0.6	3.4	75	11.4
23	26	7.2	28.2	77.2	3.4	4		166.2	4.2		6.2	41.8	48.2	2		41.2	1.4	18	9.8	14.4
0	1.4	53.2	11.4	41	37.6	14.8		161.4	71		2.4	4.2	41.2	0.2		28.2	0	24.2	2.4	2.2
1	1.4	85.2	16.4	57.6	30.8	78.2		52	18.8		0	21.6	10	0		59.6	0.4	0.8	2	9.8
2	1	24.8	22.4	83.4	34.2	20.4		2.6	9.6		2.4	2.4	5.6	0		29	0	3	0	1.8
3	2.8	78.6	20	7.8	17.6	30.2		3.6	24.2		0	4	0	0		14.6	0	8.2	1.2	0.4
4	24.8	69.2	72.4	165.6	83	28.4		28.6	15.4		30.6	18.8	37.2	5.2		11	0.2	1.2	0.4	0.6
5	8	14.2	74.2	43	74.2	31.2		8.6	21		34.4	2.8	79.4	1		20.2	0	2.8	1	1.4
6	13.8	41.8	58.2	27.8	58.6	25.4		20.4	42		28.4	1.4	20.8	1.4		18.8	0	50.6	0	4.8
7	16.6	96	39	24.4	120.4	11.2		19.8	66.8		2.4	3.2	23.2	7.8		31.2	0.2	47.6	3.4	3.8
8	57.8	38.2	5.6	33.4	90.6	42.2		0	80.4		9.6	5	117.4	3		43	1	110.6	1.6	3
9	35.2	62.8	16.2	76.6	46.8	22.2		10.8	25		112.6	72.4	156.4	0		46.4	0.4	85.2	0.2	2.2
10	67.4	48.2	18.8	15.4	111.2	48.4		5.4	10.8		2.2	12.2	140.8	30.6		136.4	2.4	128	2.8	0.6
11	93.8	31	91.4	47.4	154	47.6		5.2	55.4		30.6	52.2	81.6	3.6		170.6	0.6	86.4	22	0.8

## Sheet: Profiles 13 Mo
13MO INI
	NoTrans													3tgx
12	77.6	114	171	85	36	102	7.8	152	31	96	16	205	43	8.2	274	222	62.6	69.8	17.2	158
13	180	106	181	117	51	131	3.4	185	55	68	4.2	257	46	20.2	267	105	23.8	67.6	24.8	151
14	211	150	119	101	90	77	5.8	215	26	42	13	186	59	55.2	315	190	35.2	55.8	20.2	92.2
15	145	76	137	103	58	146	6	215	28	45	16	116	42	38	328	97	6.4	30	36.8	182
16	207	177	123	84	46	150	3.6	190	33	18	10	95	29	5.4	332	125	19.8	75.8	36.8	186
17	139	48	105	88	64	151	9.6	135	30	19	20	83	25	10.8	164	56.6	45.2	113	31.2	276
18	140	112	117	99	67	103	9.8	158	19	12	13	102	20	7.2	72	353	150	40.4	24.2	293
19	265	62	160	83	63	53	27	179	37	33	14	16	36	6	40.6	479	103	5.2	68	102
20	121	84	79	85	46	89	27	143	33	13	12	23	29	52.6	28.8	163	300	10.2	58.8	97.4
21	142	99	113	47	69	72	20	87	43	24	9.4	29	30	12.4	10.6	36.6	458	19.4	48.4	10.6
22	98.4	103	89	60	45	35	23	158	78	27	24	47	16	10	20.4	29.6	177	9.2	26	7
23	43.6	142	116	111	55	66	9.4	90	63	11	25	82	10	2.4	13	16.2	18.6	16.8	28.2	6.2
0	75	23	36	9.2	58	138	51	150	4.6	20	1.4	200	14	8.4	10.2	5.2	0.4	4.4	15.6	3.6
1	15.2	40	27	14	3.8	165	68	123	3.8	20	12	11	5.8	0	1.6	1.6	0.8	7.4	5.6	3.2
2	27.8	49	23	17	3.2	237	36	262	11	42	9.6	9.8	9.8	5.8	8	0.6	7.8	11	14.4	10.2
3	1.6	22	51	28	15	123	17	218	0	17	0.6	53	3.8	0	8.4	3.4	3	5.6	12	3.6
4	13.6	67	52	20	29	26	16	113	1.4	23	9.2	0.2	2.2	0	0	0.2	0	4.6	3.8	2
5	10.6	61	62	36	2.4	107	7.2	272	4.6	48	0.6	18	4.2	2.8	17.4	1.6	0	3	4.2	0.8
6	18.8	88	117	7.8	22	6.6	0	126	19	51	11	18	7.2	4	12	7	0.8	15	19.2	0.8
7	1.2	36	68	12	39	44	15	167	7.6	81	13	11	8.6	4.2	0	37.4	2.2	14.6	21.8	3
8	21.6	9	66	21	34	11	0.6	128	0	72	6.8	7.6	1	1.4	19.6	0.8	3.8	0.8	10	142
9	1.8	24	75	2.2	18	10	3.6	143	4.4	86	16	3.4	9.2	3.4	1	27	16.2	26	10.6	408
10	8.6	36	78	17	0.8	27	9.2	156	5.4	71	2.2	67	11	4	55.6	8.6	3.8	74.6	2.6	188
11	72	31	152	57	53	64	10	218	0.4	49	9.8	12	7.2	12	112	182	4.2	30.4	16	46.6
13MO ADV
	NoTrans													3tgx
12	89.6		130	86	15.6	83.4	1.2	71.2	5.6	50	14.8	218	38.8	306	431.8	84.2	60.4	48.2	11.6	297	24.8
13	194		174	109	15.8	115	26.6	135	82	81.6	19.4	250	46.8	550	413.2	13.2	207	114	15.6	170	49
14	167		173	81.8	32.8	122	56.6	84.6	100	43	14.6	179	36	504	198.4	1.2	140	193	9.6	103	24
15	151		162	97.6	24.4	54.8	50.4	163	96	26.6	9.8	75.8	35	365	159.8	1.2	0.2	211	14.2	169	31.6
16	184		136	67.4	31.8	33.8	60.4	164	106	22.4	17.8	81.8	27	230	119.8	2.8	10.4	240	17.6	173	18.6
17	185		120	63.2	42.8	17.2	89	167	100	43	16.6	98.2	20	184	302.6	173	133	292	18.8	106	6.6
18	109		126	47.6	45.4	33.2	90	79.8	41.8	12.6	15	69.4	17.6	209	367	193	14.6	263	28.4	97.2	10.2
19	98.4		130	37.2	46.2	30.6	45.4	134	60.4	22	14.2	56.4	11.6	80.4	427.8	77.8	138	147	29.2	175	12.8
20	85.6		79.8	27.8	81	59.8	33	126	55	16.2	11.8	6.6	13	46.8	132.4	5.2	48.2	113	12.4	69.2	8.6
21	72		112	106	45.2	4.8	17.4	103	77.8	15.8	19.8	46.6	10.6	10.2	61.4	29	137	88.8	36.4	128	18.6
22	56.4		200	12.2	56	13.2	6.6	104	66.8	15.2	7.6	64.2	3	6	41.2	50.2	75	20.4	22	182	18.2
23	34.8		118	83.6	72.8	6.6	4.6	208	52.2	12.4	11.6	49	9	0	16	11.4	176	15.2	13	133	7.8
0	11		65.8	25.6	23	8	9.4	96.4	1	4.2	9	52.8	21.6	13.4	4	2.6	0.2	6.4	33.6	74.8	105
1	19.2		75.4	30.2	22.6	54.2	43.2	193	26.4	10.8	15.2	22.2	0.4	3.2	11.6	4.6	0	6.4	3.4	80.4	82.6
2	4		115	5.8	6.2	154	8.4	212	22	9	0.8	10	3.8	22.6	12	0	0.6	5	10.2	64.2	65.8
3	22.6		112	5.6	2.6	139	0.6	167	14.2	7	2.6	7.4	14.2	2.2	5.2	0.4	2.6	0	0.6	27.8	52.4
4	21.6		100	11.8	12	21.8	1.8	77.8	27.2	1.6	0.6	4.2	1.8	55	1.4	0	62.2	5	2	93.6	10
5	8.2		93.8	10.8	40.4	114	1	69.6	0	1.8	1.2	9.4	2.4	55.6	17.4	8.8	119	0	0.6	71	0.4
6	12.2		113	14.8	0.4	112	18.8	31.8	20.2	6.8	2.2	2.6	1	59.4	149.6	4	39.4	0.4	2.8	131	2.8
7	13.2		77	21.8	8.2	60.8	13.6	139	14.4	27	15.6	1.2	4	85.6	19.6	2.2	13.6	1.6	9	142	28.6
8	57.8		113	46.4	52.4	49.6	26.2	122	4.2	3.6	0.8	4.8	2.8	292	37	23.8	92.4	99.8	31	127	71.8
9	29.6		76.2	26.8	7	5.6	2	118	25	3	6	2.8	2.2	301	25.8	17.8	154	24.4	16	30.8	28.4
10	18		127	23.4	4.8	6.6	1.4	106	7.6	7.6	2.8	15	7.8	389	250	26.8	17.6	81.4	7.6	180	34.6
11	13.6		188	26.6	9.4	8	6.4	104	4.8	2.4	2.6	16.2	13.6	188	116.2	63.2	3.6	52.2	7.6	215	18.2
13MO DEL
	NoTrans													3tgx
12	42.4	28	38	54.6	101	64.4	47.8	17.6	68	76.6	26.8	148.4	19.6	271.4	71.2	19.4	45.8	162.6	1.4	52.4	30.2
13	67.4	62.2	81.4	71.6	76.2	72.6	0	2.4	127.4	48.8	10.8	383.6	31	405.4	39.6	23.2	0.4	131.6	37.6	6.6	9.2
14	88	40.8	71	46	97	29.4	4	17.8	96.8	33.8	24.6	263.6	10	384.6	51.2	16.4	16	202.4	61.6	102.6	7.6
15	53.6	11.8	67.2	51.8	143.6	1	4.4	35	93.2	32.6	14.4	282.8	3.6	381.4	20.2	12	141.8	316.8	82.8	125.8	8.2
16	61.8	22	75.8	104	111	37.6	5.8	34.4	63.8	31	15.6	204	2.8	340	38.4	25.2	94.6	375.2	85.4	142.6	7.8
17	53.2	19.8	61.2	91.4	125.4	45.6	8.6	30.2	59.6	21	24.6	95.8	11.8	323.6	35.2	32.8	37.8	189.6	69.2	222.8	10.2
18	74.4	6.2	75.4	94.4	271	3.6	29.4	28	42.4	27.2	9	147.8	13.2	213.8	36.2	52.6	113.6	328.6	27.6	107.2	6.4
19	82.4	34.6	76.8	74	129	28.4	11.2	15.8	47	21.4	15.2	62.4	6.6	87.4	60.8	33.8	58.8	191.2	14.6	122.8	7
20	63.6	29.2	59.8	118.2	119	79.6	11.2	121.8	68	17.4	16.6	51.4	2.6	215.6	89.8	32.2	48	67	25.4	286.8	9.6
21	46.2	21.2	79.4	52.8	143.8	9	17.6	49.6	86.4	60	8	81	13	175.8	53	64.4	98.8	220.2	28.4	51.2	12.6
22	45	31.6	63	50.2	99.2	0.4	16.8	56.2	136.6	28.8	15.6	106.6	1.8	84	7.2	26.4	46.4	151.2	25.2	89.2	2.2
23	35.4	21.8	71.2	46	139.2	9.2	11.6	31	126.4	20.8	4.4	22.6	4.6	20.6	7.4	10.2	60.4	99.6	30.4	42	5.2
0	37.6	2.4	42	76.6	110	33.8	15.4	41.2	0	51	6.4	23.8	2.2	0.2	8	2.4	117.4	199	53	67.4	199
1	1.2	3	18.6	24.8	161.4	13.4	43.8	28.2	5.6	86.6	11.2	16.4	0	0	7	1.2	54.2	189.4	58.8	10.2	141.4
2	15.6	3.6	25.4	19.6	110.8	105.6	17	18.8	11.6	52	16.6	10.2	0.6	1	2.6	1.8	158.2	143	8.6	16.6	133
3	7.6	1.8	47.4	8	55.4	68	50	48	0.2	12.6	0.6	13.4	0.8	0	0	0	0	91.6	2.6	3.2	0.4
4	0.4	7.4	16.6	6.8	107.2	115.6	52.2	17	41.6	54	6.4	9.8	0	0	0.6	4.2	0	129.2	2.2	3.4	0.4
5	12.6	8.8	15	1.4	112.8	189.6	21.2	16.6	32.2	31.6	7.2	2.2	0	0	0.2	5.8	1.4	76.4	0	1.4	1.6
6	2.6	4.6	44.4	23.2	81.4	185	0	15.8	22.4	0	8.8	9.4	0	0	2.4	4.8	12.6	37.6	0.6	0	0
7	1.8	43	45.2	6	79.6	62.2	0	23.6	121.4	19.8	2.8	1.8	1	0	0.2	0.6	41.6	88.6	1.6	2.4	3.8
8	18	4	62.2	2.2	106.4	88.2	21.4	6.4	37.6	11.4	12.6	22.6	0.8	8.2	4.4	1.8	31.6	66.8	13.6	1.8	57.8
9	34	23.6	42.8	32.2	127	75.4	4.6	18.6	28.6	19.8	11.2	1.2	0.4	0.8	41.8	32	85	99.6	17.4	1.6	51.4
10	5	15.6	44.2	4.2	108.8	95	0.8	20	32	32.2	0	5	0	20.4	37.2	6.4	28.8	147.4	8	2.6	67.6
11	12.6	5.6	112	22.4	26.6	27.4	51.4	10.2	44.8	3.8	3.4	17.4	4.8	35.8	1.2	16.2	29	92.2	19.6	17.6	34.2

## Sheet: Masking 
Masking Advance
3Mo-NoTg	3Mo-3xTg-AD	8Mo-NoTg	8Mo-3xTg-AD	13Mo-NoTg	13Mo-3xTg-AD
37.43	67.2	60.43	-47.75	59.65	94.82
37.39	15.07	31.6	47.59	82.81	81.19
33.42	40.7	58.24	-12.5	71.54	37.79
66.88	42.67	32.45	5.1	84.17	98.42
79.36	16.61	76.9	-18.55	66.25	66.97
65.13	38.83	51.85	55.33	92.93	80.48
	65.52	27.84	-17.44		95.05
	45.19	79.17	63.21
	68.98
Masking Delay
3Mo-NoTg	3Mo-3xTg-AD	8Mo-NoTg	8Mo-3xTg-AD	13Mo-NoTg	13Mo-3xTg-AD
70.75	85.74	52	86.09	87.67	76.3
29.03	85.08	76.95	95.95	73.35	97.76
89.13	29.17	6.91	80.43	63.59	64.22
64.17	39.5	16.41	71.19	96.75	94.62
30.95	78.46	66.24	39.12	85.06	28.04
	76.82	84.27	98.94	68.92
	80.24	39.09	93.3	84.99
	74.07	48.74
	58.01
	72.85

## Sheet: Rel Phase
		3MO						8MO						13MO
INI		ADV		DEL		INI		ADV		DEL		INI		ADV		DEL
NoTg	3xTg-AD	NoTg	3xTg-AD	NoTg	3xTg-AD	NoTg	3xTg-AD	NoTg	3xTg-AD	NoTg	3xTg-AD	NoTg	3xTg-AD	NoTg	3xTg-AD	NoTg	3xTg-AD
-0.02	2.35	1.65	3.52	0.82	5.68	3.38	3.38	0.72	0.05	-0.12	-4.28	-0.22	-1.2	0.45	-1.05	-0.12	0.47
-0.02	1.68	0.82	1.02	0.48	-0.15	-1.45	-1.45	-1.45	-0.12		0.05	-14.38	-3.03	11.28	-0.05	-5.62	4.13
-0.02	0.18	0.12	2.52	0.15	10.18	-5.95	-5.95	5.72	0.38	-5.62	-4.28	2.95	-2.37	1.62	5.12	-4.45	-0.37
-0.05	0.18	-0.38	4.68	3.45	10.02	-0.62	-0.62	0.22	0.55	-4.45	-0.45	0.45	-6.38	0.28	-2.05	0.88	-2.87
0.12	0.02	0.28	4.52	-1.38	0.85	4.72	4.72	-0.78	-2.95	0.88	-4.95	0.78	4.28	1.95	-1.22	-0.28	-3.38
0.12	-0.38	0.22	3.12	0.12	-0.38	-1.78	-1.78	2.38	-2.78	-0.28	-1.28	-0.87	-0.55	2.62	-0.07	-0.28	-0.88
0.22	0.28	-0.02	1.78	-2.45	1.62	-1.12	-1.12	-2.95	1.55	-0.28	2.72	-2.37	-0.88	0.12	6.95	-4.62	-1.88
-1.18	1.95	-0.02	0.12	0.15	-0.22	0.72	0.72	-1.95	-2.12	-4.62	-2.45	-14.2	5.98	-2.72	0.62	-0.28	-1.72
-0.02	3.28	3.65	1.12	-0.02	0.28	-0.28		2.05	-6.45	-0.28	0.05	2.28	2.47	0.45	-3.72	1.22	-0.03
0.32	0.28	1.98	0.12	-1.52	0.45	-7.78	-0.28	0.22	-4.45	1.22	0.22	-4.22	-3.2	-1.22	0.12	4.05	3.13
0.32	2.28	0.15	3.28	-0.02	2.95	0.72	-7.78	0.55	-9.12		-6.45	4.28	0.3	0.45	-3.72	-3.78	-0.7
-0.22	-0.05	0.45	3.28	0.32	0.45	1.72	0.72	0.88	1.22	4.05	3.88	0.12	-3.72	-12	-2.22	-11.95	-1.03
-0.22	-0.45	0.12	-0.12	-0.05	0.72	-5.95	1.72	-2.95	-3.28	-3.78	-3.28	0.62	-0.88	-1.72	-1.55	0.72	5.98
-0.05	3.38	0.28	-0.45	-1.55	2.38	-0.78	-5.95	0.38	-0.45	-11.95	5.98	-0.88	-1.38	-1.38	-0.72	-0.62	-9.72
0.38	1.85	0.38	3.85	0.12	6.35	0.05	-0.78	-8.28	-2.45	0.72	-4.62	-12.05	-1.05	1.62	6.78	-4.12	-2.72
-3.02	-0.65	-2.68	2.35	-3.28	0.68	2.55	0.05	-0.12	-0.12	-0.62	-1.28	-4.88	-0.03	1.78	6.8	2.38	-17.72
0.32	-0.65	-0.02	1.02	-2.35	3.52	-0.45	2.55	-1.78	3.22	-4.12	-3.28	-1.72	-0.87	0.28	-1.37	0.55	2.3
0.32	1.18	1.65	1.52	0.15	5.02	-8.62	-0.45	1.05	-0.95	2.38	-6.28	-0.88	-2.37	0.62	-7.2	-3.28	5.97
0.15	2.35	0.82	0.52	0.48	-3.32	-0.12	-8.62	-1.28	-3.78	0.55	1.55	5.63	0.3	-0.05	-4.37	0.38	-0.2
-0.52	-0.05	0.12	-0.22	-0.35	-0.38	1.05	-0.12	6.72	-0.95		0.22	-6.87	-0.72	0.62	0.62	-0.78	-1.37
-0.38	2.28	0.12	1.78	4.98	2.12	-0.12	1.05	-3.95	-5.62	-3.28	2.55	5.47	0.95	0.95	-5.38	-0.28	-12.05
-0.38	0.78	-0.05	0.78	0.28	-0.05	-0.45	-0.12	-4.62	-4.62	0.38	-0.78	0.95	-1.72	10.95	-1.88	-1.95	-1.55
-0.05	2.62	0.22	0.28	-0.05	1.28	-0.12	-0.45	-3.28	-1.12	-0.78	-1.95	-0.38	0.45	-4.38	4.45		-4.22
-0.28	-0.22	-0.02	0.45	0.12	0.12		-0.12	3.22	-1.45	-0.28	-3.28	3.45		-3.88			0.62
0.65	-0.55	-0.02	4.78	5.88	1.12			-0.45	-3.78	-1.95	-3.78	-1.72		-3.88
-0.68	-0.38		1.62	-5.02	1.28			-2.45	-1.45		-1.95	-0.05		1.12
	-0.12		-0.28	3.82	0.38			-6.62	-1.45		1.88	0.45		0.62
	3.55		-0.12		1.22				-1.45		-4.45	-15.05		1.45
	18		5.02		18						0.22	0.78		-0.72
	-1.98		0.35		0.18						2.88	0.45		-1.88
	1.35		0.68		3.18							0.45		0.45
	1.02		4.68		6.18							5.98		-12
	18		-0.15		-0.15							-0.03		-12
	-0.22		1.95		-0.38							5.97		-0.05
	1.12		2.78		2.12							0.45		0.62
	1.12		2.45		5.28							0.28		1.28
	2.28		1.12		0.45							3.28		-1.22
	0.95		1.12		0.78							-1.55		-0.22
	-3.05		3.45		-0.55							-0.38		-0.52
	-0.05		2.28		-0.05									-0.88
	-0.12		0.22		-0.12									0.45
	-0.28		2.22		2.55									-12
														0.45
														0.12
														1.12
														0.95
														0.12
														-0.05
														0.12
														-1.05

## Sheet: ERG mesopic
LATENCY WA MESOPIC
	NoTg
3 Mo	8	20.5	21	18.5	21.5	20	19	21.5	21	19.5	17.5	19.5	25	24	19	19.5	23	17	18.5	16	16	13
8 Mo	13	18	26.5	20.5	21	19	21.5	19	19	16.5	17.5	17.5	18	18
13 Mo	21.5	21.5	26	25	21	21.5	22.5	22.5	23	19.5	21.5
	3xTg-AD
3 Mo	23.5	23.5	27.5	24	23.5	23	20.5	22.5	20
8 Mo	20	26.5	25.5	26.5	26.5	20.5	19
13 Mo	27	28.5	24.5	23.5	18.5	24.5	23	24	24	19.5	19.5	16
LATENCY WB MESOPIC
	NoTg
3 Mo	51.5	41.5	44	41	45	47	51	40.5	54	44	39	41.5	41	60.5	48	41	41.5	74.5	48.5	47	48.5	39
8 Mo	40.5	40.5	51.5	43	51.5	39	52	50	51.5	51.5	43	51.5	53	51	42
13 Mo	46	46.5	51	48.5	46.5	44	46	44	50.5	44.5	53
	3xTg-AD
3 Mo	55	55	57.5	51	55.5	56	46.5	54	64	51.5	56
8 Mo	42	51.5	52	50.5	51.5	51.5	60	46.5	51	51.5
13 Mo	60.5	56.5	47	46	39	50	52.5	53.5	51	54	42	46	35.5
AMPLITUD WB MESOPIC
	NoTg
3 Mo	407.812	434.375	553.125	465.625	424.062	346.562	527.188	481.25	537.812	541.562	348.125	343.75	486.875	376.562	287.5	409.062	418.438	216.562	531.562
8 Mo	121.875	272.188	348.75	167.812	459.062	378.438	132.5	325.312	409.062	568.125	513.438	460.938	505.938
13 Mo	250.312	198.125	406.875	355.312	246.875	345.625	329.062	271.875	233.438	215.625	206.25
	3xTg-AD
3 Mo	365.938	365.938	286.25	331.562	216.875	179.062	112.812	167.812	271.562
8 Mo	215.625	178.125	262.188	195	230	318.75	363.75	250.938
13 Mo	201.875	165.625	110.938	153.75	207.812	240	142.812	188.438	205.312	309.688	243.75	255.938
AMPLITUD WA MESOPIC
	NoTg
3 Mo	70.9375	45.3125	98.4375	56.25	88.125	32.1875	79.0625	71.5625	96.25	61.25	31.25	52.5	38.75	51.875	27.1875	82.5	94.0625	205.625	121.562	169.062	123.438
8 Mo	27.5	31.25	68.125	17.8125	83.75	26.25	25	74.375	51.875	92.1875	62.1875	48.4375	60.9375	75
13 Mo	49.6875	24.0625	88.75	55.3125	59.6875	42.8125	75.9375	60.3125	48.75	53.125	32.8125
	3xTg-AD
3 Mo	45.9375	45.9375	88.75	85.625	46.875	14.0625	21.5625	43.4375	146.875	71.25	292.812
8 Mo	85	41.5625	26.875	30.3125	85.625	92.5	-39.6875	131.25	56.5625
13 Mo	65	48.4375	37.1875	24.0625	26.875	60.3125	42.8125	49.0625	44.375	81.25	68.4375	38.4375

## Sheet: ERG photopic
LATENCY WA PHOTOPIC
	NoTg
3 Mo	27	20.5	21	21.5	23.5	21.5	23	17.5	18	10	15
8 Mo	6	21.5	15.5	7.5	19.5	22	6	20	24.5	9.5	17
13 Mo	19	24.5	22.5	14.5	22.5	25.5	20	20	19	24	19.5	10.5	17.5
	3xTg-AD
3 Mo	27.5	25.5	22	25	25.7
8 Mo	21.5	25	24	25.5	23.6
13 Mo	28.5	28.5	24.5	24	25	27	23.5	23	23.5	24	21.5	22.5	23	27.5
LATENCY WB PHOTOPIC
	NoTg
3 Mo	60.5	62	55.5	52.5	42	63	65.5	54.5	63	49	50	57.5	60.5
8 Mo	52	52	44.5	45	45	56	58.5	66.5	61.5	82.5	66
13 Mo	66.5	55.5	54	56.5	62.5	55	47.5	59.5	56.5	47	44	53	54.5	48.5	49.5
	3xTg-AD
3 Mo	57.5	54.5	52.5	55	56.5
8 Mo	50.5	57	50	50.5	50
13 Mo	68	66	49.5	49	53	53	50.5	46.5	55	47	56.5	47.5	57.5	61.5	55.5
AMPLITUDE WB PHOTOPIC
	NoTg
3 Mo	61.5625	118.438	57.1875	186.875	144.062	101.25	62.1875	131.562	170.938	134.062	123.75	162.812	140.938	154.688	68.75
8 Mo	91.875	132.5	148.75	141.562	166.25	146.562	84.0625	174.667	88.4375	113.438	170.625
13 Mo	53.125	79.6875	50	66.875	52.8125	50.9375	35.625	119.375	52.8125	476.875	111.25	488.125	309.688	499.688	460
	3xTg-AD
3 Mo	270	198.438	136.875	79.6875	125.8
8 Mo	230.625	149.062	38.125	32.5	145.6
13 Mo	72.8125	35	51.5625	74.0625	110.938	123.125	97.1875	134.688	77.1875	45	78.125	87.5	68.75	48.4375	125.938
AMPLITUDE WA PHOTOPIC
	NoTg
3 Mo	37.5	46.5625	11.25	20	50.3125	49.6875	16.875	15	25.3125	53.75	18.4375	12.1875
8 Mo	24.375	25	22.1875	28.4375	18.75	11.875	10.625	62.6667	50.3125	50.625	25.9375
13 Mo	8.125	30.9375	5	5.625	9.0625	20.625	78.4375	18.125	72.8125	81.25	116.25	85.625
	3xTg-AD
3 Mo	105.625	80	57.8125	25.625
8 Mo	50.5	104.062	53.4375	9.0625	12.5
13 Mo	30.3125	7.8125	8.75	28.125	38.75	30	40.3125	38.75	29.375	17.5	28.125	30	17.5	30.3125
